# Supplementary material for: Functional characterization of RhuB as a second TonB2-dependent hemin receptor in Riemerella anatipestifer CH-1
Source: Microbiol Spectr. 2024 Feb 20;12(4):e03133-23. doi: 10.1128/spectrum.03133-23 (PMC10986502; doi:10.1128/spectrum.03133-23)
Supplement: Table S3 — The accession numbers of TonB-dependent receptors. [file spectrum.03133-23-s0002.xlsx]

## Sheet: Sheet1
Table S3. The accession number of TonB-dependent receptors
	Species	GenBank accession numbers
FecA	Escherichia coli	HAH7109121.1
FecA	Pseudomonas aeruginosa	NP_252590.1
FecA	Hafnia paralvei	WP_020325014.1
HemR	Serratia marcescens	OUI58847
HasR	Serratia marcescens	CDJ75552
HpuB	Neisseria meningitidis	AAC44893
HmuR	Porphyromonas gingivalis	ALJ25122
HuxC	Haemophilus influenzae	CWW59776
ChuA	Escherichia coli O157:H7	OZG34898
HvtA	Vibrio vulnificus	BBB35770
TbdR1	Riemerella anatipestifer CH3	WP_013447144.1
