# Supplementary material for: Functional characterization of RhuB as a second TonB2-dependent hemin receptor in Riemerella anatipestifer CH-1
Source: Microbiol Spectr. 2024 Feb 20;12(4):e03133-23. doi: 10.1128/spectrum.03133-23 (PMC10986502; doi:10.1128/spectrum.03133-23)
Supplement: Table S4 — The GenBank accession numbers of RhuB homologs. [file spectrum.03133-23-s0003.xlsx]

## Sheet: Sheet1
Table S4.The GenBank accession numbers of RhuB homologs
	Species	GenBank accession numbers
RhuB	Riemerella anatipestifer	WP_014938022.1
	Cruoricaptor ignavus	MDO5615167.1
	Bergeyella zoohelcum	WP_002662195.1
	Polaribacter vadi	WP_065318206.1
	Polaribacter aquimarinus	WP_109405852.1
	Maribacter flavus	WP_154916803.1
	Polaribacter dokdonensis	WP_053974534.1
	Polaribacter glomeratus	WP_105020586.1
	Polaribacter septentrionalilitoris	WP_159947221.1
	Polaribacter reichenbachii	WP_068360621.1
	Polaribacter pectinis	WP_187483088.1
	Aegicerativicinus sediminis	WP_228852067.1
	Muricauda lutaonensis	AKA34129.1
	Muricauda ochracea	WP_166521780.1
	Winogradskyella jejuensis	WP_073081422.1
	Meridianimaribacter flavus	WP_134201331.1
	Mesoflavibacter zeaxanthinifaciens	WP_106679581.1
	Psychroserpens mesophilus	WP_040250911.1
	Hyunsoonleella jejuensis	WP_092579425.1
	Flavobacterium orientale	WP_188361458.1
	Hyunsoonleella aestuarii	WP_139002056.1
	Winogradskyella wandonensis	WP_132705164.1
	Confluentibacter lentus	WP_100612241.1
	Flavobacterium azooxidireducens	WP_248436552.1
	Paucihalobacter ruber	WP_140989792.1
	Maribacter aurantiacus	WP_138257552.1
	Flavobacterium lacus	WP_112085239.1
	Flavobacterium psychrolimnae	WP_113635932.1
	Flavobacterium omnivorum	WP_091257482.1
	Flavobacterium xanthum	WP_073353230.1
	Flavobacterium fryxellicola	WP_066079196.1
	Flavobacterium limicola	WP_121363982.1
	Flavobacterium bomense	WP_126561398.1
